# Supplementary material for: Analysis of Lipid Metabolism in Adipose Tissue and Liver of Chinese Soft-Shelled Turtle Pelodiscus sinensis During Hibernation
Source: Int J Mol Sci. 2024 Nov 12;25(22):12124. doi: 10.3390/ijms252212124 (PMC11595087; doi:10.3390/ijms252212124)
Supplement: Supplementary file 1 [file ijms-25-12124-s001.zip]

Archive with 3 entries (3 files):
- Supplementary Figure.pdf
- Supplementary Table.pdf
- Video S1. The 3D images from X-ray microcomputed tomography (micro-CT) scanning of P. sinensis.avi
